# Supplementary material for: Thermodynamics of π–π Interactions of Benzene and Phenol in Water
Source: Int J Mol Sci. 2022 Aug 29;23(17):9811. doi: 10.3390/ijms23179811 (PMC9456204; doi:10.3390/ijms23179811)
Supplement: Supplementary file 1 [file ijms-23-09811-s001.zip]

Archive with 1 entries (1 files):
- ijms-1857115-supplementary.pdf
